# Supplementary material for: An updated checklist and key to the open-panicled species of Poa L. (Poaceae) in Peru including three new species, Poa ramoniana, Poa tayacajaensis, and Poa urubambensis
Source: PhytoKeys. 2016 Jun 30;(65):57–90. doi: 10.3897/phytokeys.65.7024 (PMC4957023; doi:10.3897/phytokeys.65.7024)
Supplement: XML Treatment for Poa ramoniana [file phytokeys.65.7024-treatment1.xml]

<!DOCTYPE tp:taxon-treatment
  PUBLIC "-//TaxonX//DTD Taxonomic Treatment Publishing DTD v0 20100105//EN" "tax-treatment-NSO.dtd">
<tp:taxon-treatment xmlns:tp="http://www.plazi.org/taxpub"><tp:treatment-meta><kwd-group><label>Taxon classification</label><kwd><named-content content-type="kingdom">Plantae</named-content></kwd><kwd><named-content content-type="order">Poales</named-content></kwd><kwd><named-content content-type="family">Poaceae</named-content></kwd></kwd-group><mixed-citation publication-type="journal"><person-group><name><surname>Sylvester</surname><given-names>Steven P.</given-names></name><name><surname>Soreng</surname><given-names>Robert J.</given-names></name><name><surname>Peterson</surname><given-names>Paul M.</given-names></name><name><surname>Sylvester</surname><given-names>Mitsy D.P.V.</given-names></name></person-group><article-title>An updated checklist and key to the open-panicled species of <italic><tp:taxon-name><tp:taxon-name-part taxon-name-part-type="genus">Poa</tp:taxon-name-part></tp:taxon-name></italic> L. (<tp:taxon-name><tp:taxon-name-part taxon-name-part-type="family">Poaceae</tp:taxon-name-part></tp:taxon-name>) in Peru including three new species, <italic><tp:taxon-name><tp:taxon-name-part taxon-name-part-type="genus">Poa</tp:taxon-name-part> <tp:taxon-name-part taxon-name-part-type="species">ramoniana</tp:taxon-name-part></tp:taxon-name></italic>, <italic><tp:taxon-name><tp:taxon-name-part taxon-name-part-type="genus">Poa</tp:taxon-name-part> <tp:taxon-name-part taxon-name-part-type="species">tayacajaensis</tp:taxon-name-part></tp:taxon-name></italic>, and <italic><tp:taxon-name><tp:taxon-name-part taxon-name-part-type="genus">Poa</tp:taxon-name-part> <tp:taxon-name-part taxon-name-part-type="species">urubambensis</tp:taxon-name-part></tp:taxon-name></italic></article-title><source>PhytoKeys</source><day>30</day><month>6</month><year>2016</year><volume>2016</volume><issue>65</issue><fpage>57</fpage><lpage>90</lpage><pub-id pub-id-type="doi">10.3897/phytokeys.65.7024</pub-id></mixed-citation></tp:treatment-meta><tp:nomenclature><tp:taxon-name>
              <tp:taxon-name-part taxon-name-part-type="genus">Poa</tp:taxon-name-part>
              <tp:taxon-name-part taxon-name-part-type="species">ramoniana</tp:taxon-name-part>
              <object-id xmlns:xlink="http://www.w3.org/1999/xlink" content-type="ipni" xlink:type="simple">urn:lsid:ipni.org:names:77155738-1</object-id>
            </tp:taxon-name><tp:taxon-authority>Soreng &amp; S.P. Sylvester</tp:taxon-authority><tp:taxon-status xmlns:xlink="http://www.w3.org/1999/xlink" xlink:type="simple">sp. nov.</tp:taxon-status><xref ref-type="fig" rid="F1">Fig. 1</xref></tp:nomenclature><tp:treatment-sec sec-type="material"><title>Type.</title><p>
              PERU. Región JUNÍN. Prov. Junín: Distr. Carhuamayo, orillas de la laguna de Capillacocha, {est. vicinity: <named-content xmlns:xlink="http://www.w3.org/1999/xlink" content-type="dwc:verbatimCoordinates" xlink:type="simple"><named-content content-type="geo-json" specific-use="{&#34;type&#34;:&#34;Point&#34;,&#34;coordinates&#34;:[-75.99256,-10.86443]}" xlink:type="simple">S10.86443°, W75.99256°</named-content></named-content>} entre Carhuamayo y Paucartambo, Puna grassland, 4200–4300 m, 8 Jan 1949, <italic>R. Ferreyra 5200 p.p. a</italic> (holotype: <named-content xmlns:xlink="http://www.w3.org/1999/xlink" content-type="dwc:institutional_code" xlink:type="simple">US</named-content>-2207173!; isotype: <named-content xmlns:xlink="http://www.w3.org/1999/xlink" content-type="dwc:institutional_code" xlink:type="simple">USM</named-content> p.p.)</p><p>Plants gynomonoeious. <bold>Perennials</bold>; Rhizomatous, with well developed, slender, lateral tending, rhizomes, small tufted. <bold>Tillers</bold> extravaginal. <bold>Culms</bold> c. 5 cm tall, erect, unbranched, isolated or two together; Culm nodes terete, smooth, included in the sheaths; Culm internodes less than 1 cm long (peduncle c. 3 cm), terete, smooth. <bold>Leaves</bold> equally basal and cauline; Sheaths slightly laterally compressed, keeled, smooth, glabrous; Butt sheaths papery or slightly fibrous in age; Uppermost culm sheath c. 18 mm long, margins fused c. 40% their length, distal sheaths longer than their blades; Collars and throats smooth, glabrous; Ligules 1–1.5 mm long, sometimes with a central dent to 2 mm long, indistinctly decurrent, abaxially moderately densely scabrous, apices obtuse, margin irregular sometimes with a tooth, of sterile shoots similar to those of the culm; Cauline blades to 2 cm long, mostly folded or infrequently flat, with strongly inrolled margins, abaxially, marginally, and adaxially smooth, glabrous, tips distinctly prow shaped; Blades graduated up the culm, the sub-terminal one the longest; Sterile shoot blades to 4.5 cm long. <bold>Panicles</bold> 2–2.5 cm long, open, exerted, c. 1 cm wide, with 13–15 spikelets, proximal internode c. 6 mm long, weakly scabrous angled; Rachis with 1 branch per node; Primary branches spreading to reflexed, the upper ones ascending, distinctly angled, closely scabrous along the angles; Lateral pedicels less than 0.5 mm long, scabrous angled; Longest branches c. 7 mm, with 4–5 spikelets clustered in the distal half. <bold>Spikelets</bold> 3.5–4 mm long, c. 1.5 × longer than wide, broadly ovate, laterally compressed, not bulbiferous, anthocyanic and bronzy; Florets (2–)3, the proximal 1 (or 2 if 3 total) perfect, the distal 1 pistillate; Rachilla internodes 0.4–0.8 mm long, terete, distal internodes terete, smooth, glabrous, mostly hidden; Glumes more or less equal, both broadly lanceolate, or the first lanceolate, sub-lustrous in the scareous-hyaline margins, distinctly keeled, keels smooth or distally smooth or sparsely scaberulous, apices acute and pointed to obtuse and blunt and denticulate; Lower glumes 2.5–3 mm long, 1–3-veined; Upper glumes 3–3.2 mm long, subequal in width to the lower, 2–3-veined; Calluses glabrous; Lemmas (the lowest) 2.9–3.5, 5-veined, broadly lanceolate to ovate, green proximally, anthocyanic distally with a wide bronzy band apically, strongly laterally compressed, distinctly keeled, thin, keel smooth or obscurely scaberulous distally, smooth or mostly smooth elsewhere, glabrous, intermediate veins distinct, not extending into the scarious apical margin, edges smooth, apices scarious-hyaline bronzy for the distal c. 1 mm, edges smooth or slightly erose to denticulate, obtuse, blunt or slightly pointed; Paleas to 1 mm shorter than the lemma, glabrous, keels smooth or distally sparsely scaberulous. <bold>Flowers</bold> chasmogamous; Lodicules not observed; Anthers c. 2 mm long (vestigial in pistillate flowers). <bold>Caryopses</bold> unknown. 2<italic>n</italic> = unknown.</p></tp:treatment-sec><tp:treatment-sec sec-type="distribution"><title>Distribution.</title><p>Known only from a single locality in Junín.</p></tp:treatment-sec><tp:treatment-sec sec-type="habitat"><title>Habitat.</title><p>Puna grassland, 4200–4300 m, in wet margins/shore of lakes, in moss.</p></tp:treatment-sec><tp:treatment-sec sec-type="etymology"><title>Etymology.</title><p>The species is named in recognition of the eminent Peruvian botanist, Ramón Alejandro Ferreyra (1910–2005) who collected the type and paratype.</p></tp:treatment-sec><tp:treatment-sec sec-type="Conservation status"><title>Conservation status.</title><p>Data insufficient.</p></tp:treatment-sec><tp:treatment-sec sec-type="material"><title>Additional specimens examined.</title><p>
              PERU. Región JUNÍN. Prov. Junín: Distr. Carhuamayo, Capillacocha cerca a Carhuamayo, Puna grassland, 4200–4300 m, 8 Jan 1949, <italic>R. Ferreyra 5211</italic> (<named-content xmlns:xlink="http://www.w3.org/1999/xlink" content-type="dwc:institutional_code" xlink:type="simple">USM</named-content>!).</p></tp:treatment-sec><tp:treatment-sec sec-type="discussion"><title>Discussion.</title><p>This new species appears like a small form of <italic><tp:taxon-name><tp:taxon-name-part taxon-name-part-type="genus">Poa</tp:taxon-name-part> <tp:taxon-name-part taxon-name-part-type="species">glaberrima</tp:taxon-name-part></tp:taxon-name></italic>, but differs by being extensively rhizomatous and reaching only 5 cm tall, versus densely tufted and 12–45 cm tall for <italic><tp:taxon-name><tp:taxon-name-part taxon-name-part-type="genus">Poa</tp:taxon-name-part> <tp:taxon-name-part taxon-name-part-type="species">glaberrima</tp:taxon-name-part></tp:taxon-name></italic>. The <named-content xmlns:xlink="http://www.w3.org/1999/xlink" content-type="dwc:institutional_code" xlink:type="simple">US</named-content> holotype of <italic><tp:taxon-name><tp:taxon-name-part taxon-name-part-type="genus">Poa</tp:taxon-name-part> <tp:taxon-name-part taxon-name-part-type="species">ramoniana</tp:taxon-name-part></tp:taxon-name></italic> is a mixed collection, with a second taxon p.p. “b”, which appears to be <italic><tp:taxon-name><tp:taxon-name-part taxon-name-part-type="genus">Poa</tp:taxon-name-part> <tp:taxon-name-part taxon-name-part-type="species">gymnantha</tp:taxon-name-part></tp:taxon-name></italic> Pilg. that is sterile, tightly tufted, with intravaginally branching shoots and involute leaf blades that are adaxially scabrous. The <named-content xmlns:xlink="http://www.w3.org/1999/xlink" content-type="dwc:institutional_code" xlink:type="simple">USM</named-content> isotype also contains two species: the small rhizomatous plant is <italic><tp:taxon-name><tp:taxon-name-part taxon-name-part-type="genus">Poa</tp:taxon-name-part> <tp:taxon-name-part taxon-name-part-type="species">ramoniana</tp:taxon-name-part></tp:taxon-name></italic>; the taller plants appear to be <italic><tp:taxon-name><tp:taxon-name-part taxon-name-part-type="genus">Poa</tp:taxon-name-part> <tp:taxon-name-part taxon-name-part-type="species">glaberrima</tp:taxon-name-part></tp:taxon-name></italic>. Tovar originally determined the <named-content xmlns:xlink="http://www.w3.org/1999/xlink" content-type="dwc:institutional_code" xlink:type="simple">USM</named-content> type and paratype as <italic><tp:taxon-name><tp:taxon-name-part taxon-name-part-type="genus">Poa</tp:taxon-name-part> <tp:taxon-name-part taxon-name-part-type="species">lilloi</tp:taxon-name-part></tp:taxon-name></italic> (<xref ref-type="bibr" rid="B48">Tovar 1993</xref>), which, among other differences, has a dense habit, without rhizomes, and ascending panicles branches, densely scabrous lemmas with narrow white, scarious margins, and sometimes a web on the callus. Tovar also identified the <named-content xmlns:xlink="http://www.w3.org/1999/xlink" content-type="dwc:institutional_code" xlink:type="simple">US</named-content> type as <italic><tp:taxon-name><tp:taxon-name-part taxon-name-part-type="genus">Poa</tp:taxon-name-part> <tp:taxon-name-part taxon-name-part-type="species">ovata</tp:taxon-name-part></tp:taxon-name></italic> <xref ref-type="bibr" rid="B44">Tovar (1965</xref>: 17), which RJS considers to be a rare to uncommon sexually reproducing phase of the small form of <italic><tp:taxon-name><tp:taxon-name-part taxon-name-part-type="genus">Poa</tp:taxon-name-part> <tp:taxon-name-part taxon-name-part-type="species">gymnantha</tp:taxon-name-part></tp:taxon-name></italic>, a species that is otherwise predominantly pistillate and apomictic (<xref ref-type="bibr" rid="B20">Negritto et al. 2008</xref>). Other material determined as <italic><tp:taxon-name><tp:taxon-name-part taxon-name-part-type="genus">Poa</tp:taxon-name-part> <tp:taxon-name-part taxon-name-part-type="species">lilloi</tp:taxon-name-part></tp:taxon-name></italic> in Peru has been referred to <italic><tp:taxon-name><tp:taxon-name-part taxon-name-part-type="genus">Poa</tp:taxon-name-part> <tp:taxon-name-part taxon-name-part-type="species">glaberrima</tp:taxon-name-part></tp:taxon-name></italic> and <italic><tp:taxon-name><tp:taxon-name-part taxon-name-part-type="genus">Poa</tp:taxon-name-part> <tp:taxon-name-part taxon-name-part-type="species">candamoana</tp:taxon-name-part></tp:taxon-name></italic>, or small <italic><tp:taxon-name><tp:taxon-name-part taxon-name-part-type="genus">Poa</tp:taxon-name-part> <tp:taxon-name-part taxon-name-part-type="species">kurtzii</tp:taxon-name-part></tp:taxon-name></italic> (see excluded species, below).</p><fig id="F1" position="float" orientation="portrait"><label>Figure 1.</label><caption><p>
          <italic><tp:taxon-name><tp:taxon-name-part taxon-name-part-type="genus">Poa</tp:taxon-name-part> <tp:taxon-name-part taxon-name-part-type="species">ramoniana</tp:taxon-name-part></tp:taxon-name></italic>. <bold>A</bold> Habit <bold>B</bold> Ligular zone <bold>C</bold> Terminal segment of inflorescence branch with four spikelet cluster <bold>D</bold> Spikelet <bold>E</bold> Lower glume ventral view <bold>F</bold> Proximal floret (perfect) <bold>G</bold> Upper glume dorsal view <bold>H</bold> Palea with immature pistil (pistillate floret), dorsal view <bold>I</bold> Palea with pistil (pistillate floret), staminodes, and lodicules, lateral view. Drawn from type material (<italic>R. Ferreyra 5200 p.p. a</italic>, <named-content xmlns:xlink="http://www.w3.org/1999/xlink" content-type="dwc:institutional_code" xlink:type="simple">US</named-content>-2207173).</p></caption><graphic xmlns:xlink="http://www.w3.org/1999/xlink" xlink:href="phytokeys-065-057-g001.jpg" position="float" orientation="portrait" xlink:type="simple" id="oo_94188.jpg"/></fig></tp:treatment-sec><ref-list><ref id="B48"><mixed-citation xmlns:xlink="http://www.w3.org/1999/xlink" xlink:type="simple">
          <person-group><name name-style="western"><surname>Tovar</surname><given-names>Ó</given-names></name></person-group> (<year>1993</year>) <article-title>Las Gramíneas (<tp:taxon-name><tp:taxon-name-part taxon-name-part-type="family">Poaceae</tp:taxon-name-part></tp:taxon-name>) del Perú.</article-title> <source>Ruizia</source> <volume>13</volume>: <fpage>1</fpage>–<lpage>480</lpage>.</mixed-citation></ref><ref id="B44"><mixed-citation xmlns:xlink="http://www.w3.org/1999/xlink" xlink:type="simple">
          <person-group><name name-style="western"><surname>Tovar</surname><given-names>Ó</given-names></name></person-group> (<year>1965</year>) <article-title>Revisión de las especies peruanas del género <italic><tp:taxon-name><tp:taxon-name-part taxon-name-part-type="genus">Poa</tp:taxon-name-part></tp:taxon-name></italic>.</article-title> <source>Memorias del Museo de Historia Natural “Javier Prado”</source> <volume>15</volume>: <fpage>1</fpage>–<lpage>65</lpage>.</mixed-citation></ref><ref id="B20"><mixed-citation xmlns:xlink="http://www.w3.org/1999/xlink" xlink:type="simple">
          <person-group><name name-style="western"><surname>Negritto</surname><given-names>MA</given-names></name><name name-style="western"><surname>Romanutti</surname><given-names>AA</given-names></name><name name-style="western"><surname>Acosta</surname><given-names>MC</given-names></name><name name-style="western"><surname>Moscone</surname><given-names>EA</given-names></name><name name-style="western"><surname>Cocucci</surname><given-names>AE</given-names></name><name name-style="western"><surname>Antón</surname><given-names>AM</given-names></name></person-group> (<year>2008</year>) <article-title>Morphology, reproduction and karyology in the rare Andean <italic><tp:taxon-name><tp:taxon-name-part taxon-name-part-type="genus">Poa</tp:taxon-name-part> <tp:taxon-name-part taxon-name-part-type="species">gymnantha</tp:taxon-name-part></tp:taxon-name></italic>.</article-title> <source>Taxon</source> <volume>57</volume>(<issue>1</issue>): <fpage>171</fpage>–<lpage>178</lpage>.</mixed-citation></ref></ref-list></tp:taxon-treatment>
