# Supplementary material for: An updated checklist and key to the open-panicled species of Poa L. (Poaceae) in Peru including three new species, Poa ramoniana, Poa tayacajaensis, and Poa urubambensis
Source: PhytoKeys. 2016 Jun 30;(65):57–90. doi: 10.3897/phytokeys.65.7024 (PMC4957023; doi:10.3897/phytokeys.65.7024)
Supplement: XML Treatment for Poa urubambensis [file phytokeys.65.7024-treatment3.xml]

<!DOCTYPE tp:taxon-treatment
  PUBLIC "-//TaxonX//DTD Taxonomic Treatment Publishing DTD v0 20100105//EN" "tax-treatment-NSO.dtd">
<tp:taxon-treatment xmlns:tp="http://www.plazi.org/taxpub"><tp:treatment-meta><kwd-group><label>Taxon classification</label><kwd><named-content content-type="kingdom">Plantae</named-content></kwd><kwd><named-content content-type="order">Poales</named-content></kwd><kwd><named-content content-type="family">Poaceae</named-content></kwd></kwd-group><mixed-citation publication-type="journal"><person-group><name><surname>Sylvester</surname><given-names>Steven P.</given-names></name><name><surname>Soreng</surname><given-names>Robert J.</given-names></name><name><surname>Peterson</surname><given-names>Paul M.</given-names></name><name><surname>Sylvester</surname><given-names>Mitsy D.P.V.</given-names></name></person-group><article-title>An updated checklist and key to the open-panicled species of <italic><tp:taxon-name><tp:taxon-name-part taxon-name-part-type="genus">Poa</tp:taxon-name-part></tp:taxon-name></italic> L. (<tp:taxon-name><tp:taxon-name-part taxon-name-part-type="family">Poaceae</tp:taxon-name-part></tp:taxon-name>) in Peru including three new species, <italic><tp:taxon-name><tp:taxon-name-part taxon-name-part-type="genus">Poa</tp:taxon-name-part> <tp:taxon-name-part taxon-name-part-type="species">ramoniana</tp:taxon-name-part></tp:taxon-name></italic>, <italic><tp:taxon-name><tp:taxon-name-part taxon-name-part-type="genus">Poa</tp:taxon-name-part> <tp:taxon-name-part taxon-name-part-type="species">tayacajaensis</tp:taxon-name-part></tp:taxon-name></italic>, and <italic><tp:taxon-name><tp:taxon-name-part taxon-name-part-type="genus">Poa</tp:taxon-name-part> <tp:taxon-name-part taxon-name-part-type="species">urubambensis</tp:taxon-name-part></tp:taxon-name></italic></article-title><source>PhytoKeys</source><day>30</day><month>6</month><year>2016</year><volume>2016</volume><issue>65</issue><fpage>57</fpage><lpage>90</lpage><pub-id pub-id-type="doi">10.3897/phytokeys.65.7024</pub-id></mixed-citation></tp:treatment-meta><tp:nomenclature><tp:taxon-name>
              <tp:taxon-name-part taxon-name-part-type="genus">Poa</tp:taxon-name-part>
              <tp:taxon-name-part taxon-name-part-type="species">urubambensis</tp:taxon-name-part>
              <object-id xmlns:xlink="http://www.w3.org/1999/xlink" content-type="ipni" xlink:type="simple">urn:lsid:ipni.org:names:77155740-1</object-id>
            </tp:taxon-name><tp:taxon-authority>S.P. Sylvester &amp; Soreng</tp:taxon-authority><tp:taxon-status xmlns:xlink="http://www.w3.org/1999/xlink" xlink:type="simple">sp. nov.</tp:taxon-status><xref ref-type="fig" rid="F4">Fig. 4</xref></tp:nomenclature><tp:treatment-sec sec-type="material"><title>Type.</title><p>
              PERU. Región CUSCO. Prov. Calca: Distr. Calca, top of the prominent tower known by locals as “Kontorqayku”, 5 km NE of Huarán, 4401 m, <named-content xmlns:xlink="http://www.w3.org/1999/xlink" content-type="dwc:verbatimCoordinates" xlink:type="simple"><named-content content-type="geo-json" specific-use="{&#34;type&#34;:&#34;Point&#34;,&#34;coordinates&#34;:[-72.021444,-13.268306]}" xlink:type="simple">S13°16'05.9", W72°01'17.2"</named-content></named-content>, 27 May 2011, <italic>S.P. Sylvester 1317</italic> (holotype: <named-content xmlns:xlink="http://www.w3.org/1999/xlink" content-type="dwc:institutional_code" xlink:type="simple">USM</named-content>!; isotypes: <named-content xmlns:xlink="http://www.w3.org/1999/xlink" content-type="dwc:institutional_code" xlink:type="simple">CUZ</named-content>!, K-000501720!, <named-content xmlns:xlink="http://www.w3.org/1999/xlink" content-type="dwc:institutional_code" xlink:type="simple">US</named-content>!, Z-000099199!)</p><p>Plants gynomonoecious. <bold>Perennials or (rarely) annuals</bold>; Rhizomatous with well developed, slender, lateral tending, rhizomes, solitary and erect, or rarely tufted, often rooting from nodes. <bold>Tillers</bold> extravaginal. <bold>Culms</bold> (3–)15–30(–42) cm tall, decumbent to ascending, sometimes erect, fairly slender, not branching above the base, leafy; Culm nodes 1–2(–3), terete or slightly compressed, smooth, usually 1 node exposed at flowering; Culm internodes 3–15(–20) cm long, terete, smooth. <bold>Leaves</bold> mostly basal; Sheaths slightly compressed to keeled, smooth or scabrous along the veins; Butt sheaths papery, smooth, glabrous; Uppermost culm sheaths (3.5–)8–16 cm long, margins fused 25–60% the length, 1.8–2.7 × longer than their blades; Collars and throats smooth or scabrous, glabrous, collar margins of sterile shoot leaves sometimes flared; Ligules 1–4 mm long, not decurrent, scarious to hyaline, adaxially glabrous to scabrous, upper margins entire or irregularly dentate, apices acute and entire to irregularly dentate above, sterile shoot ligules generally shorter and more scabrous than those of the culm leaves; Cauline blades 2–15(–22) cm long, (1.5–)2–3 mm wide, flat or folded, margins often becoming involute, thin to moderately thin, soft or (rarely) curved, surfaces abaxially and adaxially lightly to moderately scabrous or rarely smooth, margins scabrous, narrowly to abruptly prow-tipped; Mid-cauline blades the longest, 10–22 cm long, shorter upward, flag leaf blade 3.5–7.7 cm long; <!--PageBreak--><!--PageBreak-->Sterile shoot blades similar to cauline blades, sometimes more involute. <bold>Panicles</bold> (4–)8–13 cm long, erect, loosely contracted to open, ovoid to narrowly pyramidal, sparsely to moderately congested, with 13–40(–80) spikelets, proximal internode 1.4–3 cm long, smooth or scaberulous, usually scabrous towards its apex; Rachis with (1–)2–3(–5) branches per node; Primary branches ascending, fairly flexuous, weakly angled, moderately scabrous; Lateral pedicels mostly 3/4 to equaling the spikelets, moderately to densely scabrous, prickles moderately coarse; Longest branches 3–5 cm long, with 5–15 spikelets in distal 1/2, loosely arranged. <bold>Spikelets</bold> 3.7–6.5 mm long, to 3.7 × long as wide, lanceolate, laterally compressed, not bulbiferous, two toned; Florets 2–3(–4), proximal 1 or 2 florets hermaphroditic and distal 1 or 2 pistillate or sterile; Rachilla internodes terete, distal internodes 0.6–1 mm long, terete, smooth, glabrous; Glumes equal to subequal, narrow lanceolate, herbaceous and pale green below, scarious bronzy and sometimes anthocyanic in margins and apex, veins distinct, distinctly keeled, usually scabrous purely on the veins and sometimes between veins, margins scarious-hyaline, edges entire or dentate, smooth, apices acute, entire; Lower glumes 3.1–3.5 mm long, 2/3–4/5 as long as adjacent lemmas, 1-veined, narrow; Upper glumes 3.4–3.9 mm long, c. 2 × wider than the lower, 3-veined; Calluses glabrous; Lemmas (the lowest) 3.2–3.9 mm long, 5-veined, lanceolate in side-view, the proximal one c. 4–8 × longer than wide at maturity, proximally light green and distally bronzy-anthocyanic at maturity, moderately laterally compressed, thin, keeled, keels to 1/3–5/6 and marginal veins to 3/5–4/5, proximally smooth, keel and sides distally sparsely to moderately scaberulous, intermediate veins obscure to moderately prominent, not extending to near the margin, margins broadly scarious-hyaline, edges scabrous, apices acute; Paleas to 1.6 mm shorter than the lemma, glabrous, keels distally sparsely to moderately scabrous, between keels narrow (0.3–0.4 mm). <bold>Flowers</bold> chasmogamous; Lodicules c. 0.25 mm long, obscurely to shallowly lobed; Anthers 0.7–1.1(–1.3) mm long, infrequently vestigial in upper florets of spikelets. <bold>Caryopses c.</bold> 1.9 mm long, elliptical in side-view, sulcus broad and shallow, brown, hilum 0.2 mm long, oval, grain free from the palea. 2<italic>n</italic> = unknown.</p></tp:treatment-sec><tp:treatment-sec sec-type="distribution"><title>Distribution.</title><p>Restricted to undisturbed areas of <italic><tp:taxon-name><tp:taxon-name-part taxon-name-part-type="genus">Polylepis</tp:taxon-name-part></tp:taxon-name></italic> woodland in hard to access areas throughout the Cordillera Urubamba, Cusco, Peru, at 4390–4802 m. Known from three localities; 1) Cliff ledges of the prominent SW facing cliff face 1.5 km S (170°) of Cancha Cancha village, Huarán. 2) Ledges of the prominent tower known by locals as “Kontorqayku”, 5 km NE of Huarán. 3) Ridgeline to the W of Laguna Manalloqsa, Área de Conservación Privada (ACP) Mantanay, 10 km up the valley from Yanahuara in the small valley 3 km E of Laguna Ipsaycocha.</p></tp:treatment-sec><tp:treatment-sec sec-type="habitat"><title>Habitat.</title><p>Relatively dry and exposed sites in montane <italic><tp:taxon-name><tp:taxon-name-part taxon-name-part-type="genus">Polylepis</tp:taxon-name-part></tp:taxon-name></italic> forest and forest edges.</p></tp:treatment-sec><tp:treatment-sec sec-type="etymology"><title>Etymology.</title><p>The name ‘<tp:taxon-name><tp:taxon-name-part taxon-name-part-type="species">urubambensis</tp:taxon-name-part></tp:taxon-name>’ refers to the Cordillera Urubamba.</p></tp:treatment-sec><tp:treatment-sec sec-type="Conservation status"><title>Conservation status.</title><p>This narrow endemic is locally common.</p></tp:treatment-sec><tp:treatment-sec sec-type="material"><title>Additional specimens examined.</title><p>
              PERU. Región CUSCO. Prov. Calca: Distr. Calca, large ledge situated on the prominent SW facing cliff face 1.5 km S (170°) of Cancha Cancha village, Huarán, 4524 m, <named-content xmlns:xlink="http://www.w3.org/1999/xlink" content-type="dwc:verbatimCoordinates" xlink:type="simple"><named-content content-type="geo-json" specific-use="{&#34;type&#34;:&#34;Point&#34;,&#34;coordinates&#34;:[-72.020583,-13.243083]}" xlink:type="simple">S13°14'35.1", W72°01'14.1"</named-content></named-content>, 21 March <!--PageBreak-->2011, <italic>S.P. Sylvester 812</italic> (<named-content xmlns:xlink="http://www.w3.org/1999/xlink" content-type="dwc:institutional_code" xlink:type="simple">CUZ</named-content>!, <named-content xmlns:xlink="http://www.w3.org/1999/xlink" content-type="dwc:institutional_code" xlink:type="simple">MO</named-content>!, <named-content xmlns:xlink="http://www.w3.org/1999/xlink" content-type="dwc:institutional_code" xlink:type="simple">US</named-content>!, Z!); Distr. Calca, large ledge situated on the prominent SW facing cliff face 1.5 km S (170°) of Cancha Cancha village, Huarán, 4517 m, <named-content xmlns:xlink="http://www.w3.org/1999/xlink" content-type="dwc:verbatimCoordinates" xlink:type="simple"><named-content content-type="geo-json" specific-use="{&#34;type&#34;:&#34;Point&#34;,&#34;coordinates&#34;:[-72.020472,-13.243056]}" xlink:type="simple">S13°14'35.0", W72°01'13.7"</named-content></named-content>, 24 March 2011, <italic>S.P. Sylvester 869</italic> (<named-content xmlns:xlink="http://www.w3.org/1999/xlink" content-type="dwc:institutional_code" xlink:type="simple">CUZ</named-content>!, <named-content xmlns:xlink="http://www.w3.org/1999/xlink" content-type="dwc:institutional_code" xlink:type="simple">US</named-content>!, Z!); Distr. Calca, within the SW facing forest at the top of the prominent tower known by locals as “Kontorqayku”, 5 km NE of Huarán, 4390 m, <named-content xmlns:xlink="http://www.w3.org/1999/xlink" content-type="dwc:verbatimCoordinates" xlink:type="simple"><named-content content-type="geo-json" specific-use="{&#34;type&#34;:&#34;Point&#34;,&#34;coordinates&#34;:[-72.021333,-13.268806]}" xlink:type="simple">S13°16'07.7", W72°01'16.8"</named-content></named-content>, 11 June 2012, <italic>S.P. Sylvester 1636</italic> (<named-content xmlns:xlink="http://www.w3.org/1999/xlink" content-type="dwc:institutional_code" xlink:type="simple">US</named-content>!); Distr. Calca, within the SW facing forest at the top of the prominent tower known by locals as “Kontorqayku”, 5 km NE of Huarán, 4390 m, <named-content xmlns:xlink="http://www.w3.org/1999/xlink" content-type="dwc:verbatimCoordinates" xlink:type="simple"><named-content content-type="geo-json" specific-use="{&#34;type&#34;:&#34;Point&#34;,&#34;coordinates&#34;:[-72.021333,-13.268806]}" xlink:type="simple">S13°16'07.7", W72°01'16.8"</named-content></named-content>, 11 June 2012, <italic>S.P. Sylvester 1637</italic> (<named-content xmlns:xlink="http://www.w3.org/1999/xlink" content-type="dwc:institutional_code" xlink:type="simple">CUZ</named-content>!, <named-content xmlns:xlink="http://www.w3.org/1999/xlink" content-type="dwc:institutional_code" xlink:type="simple">SI</named-content>!, <named-content xmlns:xlink="http://www.w3.org/1999/xlink" content-type="dwc:institutional_code" xlink:type="simple">US</named-content>!, Z!); Distr. Calca, top of the prominent tower known by locals as “Kontorqayku”, 5 km NE of Huarán, 4401 m, <named-content xmlns:xlink="http://www.w3.org/1999/xlink" content-type="dwc:verbatimCoordinates" xlink:type="simple"><named-content content-type="geo-json" specific-use="{&#34;type&#34;:&#34;Point&#34;,&#34;coordinates&#34;:[-72.021444,-13.268306]}" xlink:type="simple">S13°16'05.9", W72°01'17.2"</named-content></named-content>, 11 June 2012, <italic>S.P. Sylvester 1695</italic> (<named-content xmlns:xlink="http://www.w3.org/1999/xlink" content-type="dwc:institutional_code" xlink:type="simple">CUZ</named-content>!, <named-content xmlns:xlink="http://www.w3.org/1999/xlink" content-type="dwc:institutional_code" xlink:type="simple">US</named-content>!, Z!); Prov. Urubamba: Distr. Urubamba, ACP Mantanay, 10 km up the valley from Yanahuara in the small valley 3 km E of Laguna Ipsaycocha, ledges on cliff side 250°W of Laguna Manalloqsa, 4676 m, <named-content xmlns:xlink="http://www.w3.org/1999/xlink" content-type="dwc:verbatimCoordinates" xlink:type="simple"><named-content content-type="geo-json" specific-use="{&#34;type&#34;:&#34;Point&#34;,&#34;coordinates&#34;:[-72.1465,-13.200361]}" xlink:type="simple">S13°12'01.3", W72°08'47.4"</named-content></named-content>, 28 January 2011, <italic>S.P. Sylvester 403</italic> (<named-content xmlns:xlink="http://www.w3.org/1999/xlink" content-type="dwc:institutional_code" xlink:type="simple">CUZ</named-content>!, <named-content xmlns:xlink="http://www.w3.org/1999/xlink" content-type="dwc:institutional_code" xlink:type="simple">US</named-content>!); Distr. Urubamba, ACP Mantanay, 10 km up the valley from Yanahuara in the small valley 3 km E of Laguna Ipsaycocha, topmost of the ridge to the W of Laguna Manalloqsa, 4802 m, <named-content xmlns:xlink="http://www.w3.org/1999/xlink" content-type="dwc:verbatimCoordinates" xlink:type="simple"><named-content content-type="geo-json" specific-use="{&#34;type&#34;:&#34;Point&#34;,&#34;coordinates&#34;:[-72.145528,-13.202472]}" xlink:type="simple">S13°12'08.9", W72°08'43.9"</named-content></named-content>, 25 June 2012, <italic>S.P. Sylvester 1727</italic> (<named-content xmlns:xlink="http://www.w3.org/1999/xlink" content-type="dwc:institutional_code" xlink:type="simple">CUZ</named-content>!, <named-content xmlns:xlink="http://www.w3.org/1999/xlink" content-type="dwc:institutional_code" xlink:type="simple">MO</named-content>!, <named-content xmlns:xlink="http://www.w3.org/1999/xlink" content-type="dwc:institutional_code" xlink:type="simple">US</named-content>!, Z!).</p></tp:treatment-sec><tp:treatment-sec sec-type="discussion"><title>Discussion.</title><p>This new species is similar to other members of <tp:taxon-name><tp:taxon-name-part taxon-name-part-type="genus">Poa</tp:taxon-name-part> <tp:taxon-name-part taxon-name-part-type="infraspecific-rank">sect.</tp:taxon-name-part> <tp:taxon-name-part taxon-name-part-type="section">Homalopoa</tp:taxon-name-part></tp:taxon-name> s.l. from Peru, Bolivia and Argentina, all of which have open panicles and spikelets with 2–5(–8) florets, the lowermost florets hermaphroditic while the upper florets are pistillate. <italic><tp:taxon-name><tp:taxon-name-part taxon-name-part-type="genus">Poa</tp:taxon-name-part> <tp:taxon-name-part taxon-name-part-type="species">urubambensis</tp:taxon-name-part></tp:taxon-name></italic> is easily recognised in the field by the combination of an open-panicled inflorescence, glabrous lemmas and calluses, and exceptionally small anthers for members of <tp:taxon-name><tp:taxon-name-part taxon-name-part-type="genus">Poa</tp:taxon-name-part> <tp:taxon-name-part taxon-name-part-type="infraspecific-rank">supersect.</tp:taxon-name-part> <tp:taxon-name-part taxon-name-part-type="supersection">Homalopoa</tp:taxon-name-part></tp:taxon-name>. <italic><tp:taxon-name><tp:taxon-name-part taxon-name-part-type="genus">Poa</tp:taxon-name-part> <tp:taxon-name-part taxon-name-part-type="species">urubambensis</tp:taxon-name-part></tp:taxon-name></italic> also bears resemblance to <italic><tp:taxon-name><tp:taxon-name-part taxon-name-part-type="genus">Poa</tp:taxon-name-part> <tp:taxon-name-part taxon-name-part-type="species">oscariana</tp:taxon-name-part></tp:taxon-name></italic>, but is distinguished by a less robust habit, the leaf blades being mainly basal and the anthers being smaller.</p><p>This species was found during a large scale ecological study attempting to reconstruct the potential natural vegetation (PNV) and soils of the high-elevation Puna grasslands (see <xref ref-type="bibr" rid="B12">Heitkamp et al. 2014</xref> and <xref ref-type="bibr" rid="B41">Sylvester et al. 2014</xref> for pilot studies). In this research, pristine zonal vegetation, only accessible with mountaineering equipment, was compared with surrounding slopes which have been grazed and burnt consistently over millennia (<xref ref-type="bibr" rid="B43">Thompson et al. 1988</xref>; <xref ref-type="bibr" rid="B3">Chepstow-Lusty et al. 1996</xref>, <xref ref-type="bibr" rid="B4">2009</xref>; <xref ref-type="bibr" rid="B15">Kuentz et al. 2011</xref>). <italic><tp:taxon-name><tp:taxon-name-part taxon-name-part-type="genus">Poa</tp:taxon-name-part> <tp:taxon-name-part taxon-name-part-type="species">urubambensis</tp:taxon-name-part></tp:taxon-name></italic> was a common element in undisturbed Puna vegetation in the Cordillera Urubamba, being found associated with <italic><tp:taxon-name><tp:taxon-name-part taxon-name-part-type="genus">Polylepis</tp:taxon-name-part></tp:taxon-name></italic> Ruiz &amp; Pav. forests from three different sites and also found growing alongside other species new to science, e.g. <italic><tp:taxon-name><tp:taxon-name-part taxon-name-part-type="genus">Bartsia</tp:taxon-name-part> <tp:taxon-name-part taxon-name-part-type="species">lydiae</tp:taxon-name-part></tp:taxon-name></italic> S.P. <xref ref-type="bibr" rid="B40">Sylvester (2014</xref>: 41). Following indicator species analyses, <italic><tp:taxon-name><tp:taxon-name-part taxon-name-part-type="genus">Poa</tp:taxon-name-part> <tp:taxon-name-part taxon-name-part-type="species">urubambensis</tp:taxon-name-part></tp:taxon-name></italic> has been found as an indicator species for the PNV, due to its frequency and abundance within relict patches of near natural vegetation (Sylvester et al., <italic>unpubl. data</italic>). This species has not been found in accessible, disturbed or secondary, vegetation at similar or lower elevations in the Andes of the Cuzco region, despite a more thorough botanical exploration. This may relate to its susceptibility to disturbance from grazing and burning (Sylvester, <italic>pers. observation</italic>).</p><fig id="F4" position="float" orientation="portrait"><label>Figure 4.</label><caption><p>
          <italic><tp:taxon-name><tp:taxon-name-part taxon-name-part-type="genus">Poa</tp:taxon-name-part> <tp:taxon-name-part taxon-name-part-type="species">urubambensis</tp:taxon-name-part></tp:taxon-name></italic>. <bold>A</bold> Habit <bold>B</bold> Basal portion of plant showing extravaginal shoots <bold>C</bold> Inflorescence <bold>D</bold> Ligular zone <bold>E</bold> Segment of inflorescence <bold>F</bold> Spikelet <bold>G</bold> Lower glume dorsal view <bold>H</bold> Upper glume dorsal view <bold>I</bold> Proximal floret <bold>J</bold> Lemma, lateral view <bold>K</bold> Palea, ventral view <bold>L</bold> Pistil, stamens and lodicules from perfect floret. Drawn from type material (<italic>S.P. Sylvester 1317</italic>, <named-content xmlns:xlink="http://www.w3.org/1999/xlink" content-type="dwc:institutional_code" xlink:type="simple">US</named-content>).</p></caption><graphic xmlns:xlink="http://www.w3.org/1999/xlink" xlink:href="phytokeys-065-057-g004.jpg" position="float" orientation="portrait" xlink:type="simple" id="oo_94191.jpg"/></fig><!--PageBreak--></tp:treatment-sec><ref-list><ref id="B12"><mixed-citation xmlns:xlink="http://www.w3.org/1999/xlink" xlink:type="simple">
          <person-group><name name-style="western"><surname>Heitkamp</surname><given-names>F</given-names></name><name name-style="western"><surname>Sylvester</surname><given-names>SP</given-names></name><name name-style="western"><surname>Kessler</surname><given-names>M</given-names></name><name name-style="western"><surname>Sylvester</surname><given-names>MDPV</given-names></name><name name-style="western"><surname>Jungkunst</surname><given-names>HF</given-names></name></person-group> (<year>2014</year>) <article-title>Inaccessible Andean sites reveal human induced weathering in grazed soils.</article-title> <source>Progress in Physical Geography</source> <volume>38</volume>(<issue>5</issue>): <fpage>576</fpage>–<lpage>601</lpage>. doi: <ext-link xlink:type="simple" ext-link-type="doi" xlink:href="10.1177/0309133314544918">10.1177/0309133314544918</ext-link></mixed-citation></ref><ref id="B41"><mixed-citation xmlns:xlink="http://www.w3.org/1999/xlink" xlink:type="simple">
          <person-group><name name-style="western"><surname>Sylvester</surname><given-names>SP</given-names></name><name name-style="western"><surname>Sylvester</surname><given-names>MDPV</given-names></name><name name-style="western"><surname>Kessler</surname><given-names>M</given-names></name></person-group> (<year>2014</year>) <article-title>Inaccessible ledges as refuges for the natural vegetation of the high Andes.</article-title> <source>Journal of Vegetation Science</source>. doi: <ext-link xlink:type="simple" ext-link-type="doi" xlink:href="10.1111/jvs.12176">10.1111/jvs.12176</ext-link></mixed-citation></ref><ref id="B43"><mixed-citation xmlns:xlink="http://www.w3.org/1999/xlink" xlink:type="simple">
          <person-group><name name-style="western"><surname>Thompson</surname><given-names>LG</given-names></name><name name-style="western"><surname>Davis</surname><given-names>ME</given-names></name><name name-style="western"><surname>Mosley-Thompson</surname><given-names>E</given-names></name><name name-style="western"><surname>Liu</surname><given-names>K-b</given-names></name></person-group> (<year>1988</year>) <article-title>Pre-Incan agricultural activity recorded in dust layers in two tropical ice cores.</article-title> <source>Nature</source> <volume>336</volume>(<issue>6201</issue>): <fpage>763</fpage>–<lpage>765</lpage>. doi: <ext-link xlink:type="simple" ext-link-type="doi" xlink:href="10.1038/336763a0">10.1038/336763a0</ext-link></mixed-citation></ref><ref id="B3"><mixed-citation xmlns:xlink="http://www.w3.org/1999/xlink" xlink:type="simple">
          <person-group><name name-style="western"><surname>Chepstow-Lusty</surname><given-names>AJ</given-names></name><name name-style="western"><surname>Bennett</surname><given-names>KD</given-names></name><name name-style="western"><surname>Switsur</surname><given-names>VR</given-names></name><name name-style="western"><surname>Kendall</surname><given-names>A</given-names></name></person-group> (<year>1996</year>) <article-title>4000 years of human impact and vegetation change in the central Peruvian Andes – with events paralleling the Maya record?</article-title> <source>Antiquity</source> <volume>70</volume>: <fpage>824</fpage>–<lpage>833</lpage>. doi: <ext-link xlink:type="simple" ext-link-type="doi" xlink:href="10.1017/S0003598X0008409X">10.1017/S0003598X0008409X</ext-link></mixed-citation></ref><ref id="B4"><mixed-citation xmlns:xlink="http://www.w3.org/1999/xlink" xlink:type="simple">
          <person-group><name name-style="western"><surname>Chepstow-Lusty</surname><given-names>AJ</given-names></name><name name-style="western"><surname>Frogley</surname><given-names>MR</given-names></name><name name-style="western"><surname>Bauer</surname><given-names>BS</given-names></name><name name-style="western"><surname>Leng</surname><given-names>MJ</given-names></name><name name-style="western"><surname>Boessenkool</surname><given-names>KP</given-names></name><name name-style="western"><surname>Carcaillet</surname><given-names>C</given-names></name><name name-style="western"><surname>Ali</surname><given-names>AA</given-names></name><name name-style="western"><surname>Gioda</surname><given-names>A</given-names></name></person-group> (<year>2009</year>) <article-title>Putting the rise of the Inca Empire within a climatic and land management context.</article-title> <source>Climate of the Past</source> <volume>5</volume>: <fpage>375</fpage>–<lpage>388</lpage>. doi: <ext-link xlink:type="simple" ext-link-type="doi" xlink:href="10.5194/cp-5-375-2009">10.5194/cp-5-375-2009</ext-link></mixed-citation></ref><ref id="B15"><mixed-citation xmlns:xlink="http://www.w3.org/1999/xlink" xlink:type="simple">
          <person-group><name name-style="western"><surname>Kuentz</surname><given-names>A</given-names></name><name name-style="western"><surname>Ledru</surname><given-names>M</given-names></name><name name-style="western"><surname>Thouret</surname><given-names>J</given-names></name></person-group> (<year>2011</year>) <article-title>Environmental changes in the highlands of the western Andean Cordillera, southern Peru, during the Holocene.</article-title> <source>Holocene</source> <volume>22</volume>(<issue>11</issue>): <fpage>1215</fpage>–<lpage>1226</lpage>. doi: <ext-link xlink:type="simple" ext-link-type="doi" xlink:href="10.1177/0959683611409772">10.1177/0959683611409772</ext-link></mixed-citation></ref><ref id="B40"><mixed-citation xmlns:xlink="http://www.w3.org/1999/xlink" xlink:type="simple">
          <person-group><name name-style="western"><surname>Sylvester</surname><given-names>SP</given-names></name></person-group> (<year>2014</year>) <article-title><italic><tp:taxon-name><tp:taxon-name-part taxon-name-part-type="genus">Bartsia</tp:taxon-name-part> <tp:taxon-name-part taxon-name-part-type="species">lydiae</tp:taxon-name-part></tp:taxon-name></italic>, a new species of <tp:taxon-name><tp:taxon-name-part taxon-name-part-type="genus">Bartsia</tp:taxon-name-part> <tp:taxon-name-part taxon-name-part-type="infraspecific-rank">sect.</tp:taxon-name-part> <tp:taxon-name-part taxon-name-part-type="section">Laxae</tp:taxon-name-part></tp:taxon-name> (<tp:taxon-name><tp:taxon-name-part taxon-name-part-type="family">Orobanchaceae</tp:taxon-name-part></tp:taxon-name>) from the southern Peruvian Andes with a revised key to <tp:taxon-name><tp:taxon-name-part taxon-name-part-type="genus">Bartsia</tp:taxon-name-part> <tp:taxon-name-part taxon-name-part-type="infraspecific-rank">sect.</tp:taxon-name-part> <tp:taxon-name-part taxon-name-part-type="section">Laxae</tp:taxon-name-part></tp:taxon-name></article-title>. <source>Phytotaxa</source> <volume>164</volume>(<issue>1</issue>): <fpage>041</fpage>–<lpage>046</lpage>.</mixed-citation></ref></ref-list></tp:taxon-treatment>
